# Supplementary material for: A multi-biomarker approach to risk stratification and detection of early cardiac disease in systemic sclerosis
Source: PLoS One. 2025 Jul 31;20(7):e0328734. doi: 10.1371/journal.pone.0328734 (PMC12312888; doi:10.1371/journal.pone.0328734)
Supplement: S1 Table — (XLSX) [file pone.0328734.s006.xlsx]

## Sheet: Data
ID	NTproBNP	Gal3	Periostin	GLS_avg	GLRSFW	Cluster	NTproBNPcat	Age	PH	FVC	Sex	Diffuse	DisDurTime	Time	Lost	Mortcen
1	154.484	10.3777	396.663	18.1187	31	2	1	50	0	83	0	1	5.5	80.1	0	1
2	117.454	10.9265	130.904	21.6844	16.4	2	1	48	1	52	0	1	25.5	109.5	0	0
3	154.484	17.3617	676.405	17.8313	14.5	2	1	63	1	96	0	1	7.5	23.8	0	1
4	116.491	10.5674	144.092	18.9937	19.7	2	1	61	0	63	1	0	51.5	121.5	0	0
5	2742.88	21.1964	184.047	15.9656	7.7	3	3	33	1	65	0	1	58	105.8	0	1
6	136.573	13.5911	73.8741	17.9969	20.7	1	1	47	0	115	0	0	50.6	121.4	0	0
7	107.807	11.8243	193.306	18.9781	24.4	2	1	31	0	82	0	1	14.9	121.1	0	0
8	122.461	13.4369	17.3308	18.2344	22.4	1	1	44	0	82	0	0	91.1	120.9	0	0
9	79.8346	9.90733	211.106	17.7125	15.2	2	1	54	1	89	0	1	70.4	112.6	0	0
10	223.955	11.6262	37.0539	16.2063	18.5	1	1	65	1	88	0	0	36.6	68.1	1	0
11	120.29	11.1958	149.812	17.55	18.1	2	1	47	0	99	1	0	112.3	117.7	0	0
12	158.284	13.6978	57.0325	14.9938	23.8	1	1	39	0	78	0	0	37.6	114.5	0	0
13	874.085	31.8407	50.2278	14.1969	17.6	3	2	56	1	46	0	0	139.8	5	0	1
14	929.72	14.0519	265.943	12.1687	15	3	2	66	1		1	1	11.9	106.5	1	0
15	102.088	9.36036	57.1851	19.3906	31.4	1	1	60	1	64	0	1	252.5	107.5	0	0
16	167.79	17.4104	150.684	16.7719	22.4	2	1	58	0	72	0	0	227.2	94.4	0	0
17	151.77	10.6741	122.558	13.4938	20.4	1	1	58	0		0	0	392.9	48.1	0	0
18	108.977	12.862	86.7224	19.6687	16.8	1	1	60	0	67	0	0	42.4	112.6	0	0
19	303.201	12.6187	131.728	9.45625	7.4	2	2	65	1	60	0	1	36.6	27.4	0	1
20	165.882	8.88363	89.2078	17.25	20.6	1	1	62	1	53	0	0	213.7	113.3	0	0
21	105.636	12.8085	78.8755	18.4844	22.9	1	1	44	0	62	0	0	194.8	113.2	0	0
22	136.03	16.3301	137.113	14.5594	24.6	2	1	45	0	80	0	0	158.8	113.2	0	0
23	3728.94	12.1879	405.8	11.1875	16.2	3	3	66	1	60	0	0	209.8	18.7	0	1
24	1590.98	16.8047	382.302	13.2063	10.6	3	3	68	1		1	0	175	15.9	0	1
25	120.29	6.08527	53.92	17.5094	28.4	1	1	43	0	70	0	0	73.3	112.8	0	0
26	125.175	9.44094	128.88	17.6375	16.2	1	1	58	0	85	0	1	98.6	112.4	0	0
27	298.664	9.68708	100.733	19.4625	31.1	1	1	60	1	98	0	0	53.8	112.3	0	0
28	132.774	10.1998	76.6867	20.9312	25.9	1	1	43	0	106	0	1	150	112.1	0	0
29	142.001	9.74923	73.8741	15.9625	23.9	1	1	72	0	82	0		68.1	111.9	0	0
30	412.583	8.37052	335.219	9.64375	11.5	2	2	37	0	36	1	0	24.7	22.8	0	1
31	114.805	7.63302	44.887	16.2625	19.9	1	1	44	1	93	1	0	45.6	111.4	0	0
32	86.7227	14.0914	76.3174	14.7219	21.7	1	1	56	1	66	0	0	74.9	111.2	0	0
33	240.38	14.0914	35.9121	13.5906	14.3	1	1	62	1	111	0	0	272.8	111.2	0	0
34	193.753	14.4574	217.281	16.6281	16.6	2	1	60	1	59	1	0	247.8	31.8	0	1
35	271.721	18.7609	38.6958	12.2937	22.2	1	1	78	0	83	1	0	22.5	37.4	0	1
36	104.208	10.1557	59.3313	20.775	24.3	1	1	72	1	76	0	0	61.5	110.5	0	0
37	128.432	9.0615	58.5895	21.7625	24.6	1	1	59	0	88	0	1	315.6	110.5	0	0
38	176.737	13.1642	168.938	16.8656	19.1	2	1	44	1	70	1	1	59.7	99.3	0	1
39	133.317	15.0021	538.716	19.1406	19.6	2	1	36	0	67	0	1	28.7	32.5	0	1
40	3630.91	24.6224	356.448	16.275	25.1	3	3	47	1	55	1	1	8.3	31.8	0	1
41	124.632	13.4725	107.11	18.825	18.6	1	1	65	0	87	0	0	54.4	109.7	0	0
42	490.471	18.3139	113.384	17.8	19	3	2	43	1	85	0	0	118.4	62.8	0	1
43	106.721	13.0575	103.964	17.8062	23.5	1	1	30	0	67	0	0	57.6	109.4	0	0
44	112.156	11.1656	98.0343	17.9937	30	1	1	46	1	61	0	0	112.8	27.6	0	1
45	74.0062	15.3059	44.2994	16.1219	19.5	1	1	52	0	61	0	0	0	108.9	0	0
46	113.234	16.2116	62.64	13.5031	20.5	1	1	35	0	70	0	0	44.3	50.1	1	0
47	88.3122	8.31424	38.488	17.3281	20.7	1	1	67	0	95	0	0	22.5	108.6	0	0
48	119.748	6.97458	101.135	17.8156	25.9	1	1	34	0		0	0	54.5	108.5	0	0
49	153.484	18.4158	103.105	16.4094	28.5	1	1	42	0	57	0	0	180.4	103.5	0	1
50	117.576	10.2947	118.139	17.0031	27.3	1	1	58	0	80	0	0	169.9	107.1	0	0
51	177.823	13.7926	327.949	16.2437	14.4	2	1	43	0	86	0	0	75.6	64	1	0
52	113.777	11.9073	56.0986	19.4219	29.9	1	1	35	0	66	0	0	142	107	0	0
53	78.245	20.1392	96.6903	14.7656	11.2	1	1	41	0	46	0	1	88.1	39.4	0	1
54	119.748	6.89158	209.105	18.8062	25.4	2	1	54	0	93	0	1	33.3	105.7	0	0
55	241.326	7.81696	219.138	16.8188	24.5	2	1	57	1	62	0	0	72.6	22.6	0	1
56	117.034	13.3065	114.039	19.625	18.4	1	1	48	0	75	0	1	47.7	106.4	0	0
57	185.964	10.7215	64.8224	21.1375	30.3	1	1	67	0	93	0	0	68.6	95.7	0	1
58	124.632	12.8752	647.535	18.225	25.3	2	1	40	1	93	0	0	249.2	79.2	1	0
59	112.149	20.4684	145.998	18.7906	25.8	2	1	19	0	76	0	1	62.4	105.6	0	0
60	128.432	6.96272	112.778	20.2469	33.3	1	1	42	0	121	0	0	13.7	99.3	0	0
61	114.863	10.8364	48.6331	19.3813	30.7	1	1	51	0	89	0	1	10.7	81.3	0	0
62	132.774	7.05758	76.3741	13.3875	22.1	1	1	76	0	87	0	0	147.5	104.5	0	0
63	156.113	8.1129	81.6911	19.1969	21.9	1	1	48	0	114	0	0	11.6	104.5	0	0
64	121.919	47.8592	96.4228	20.6469	28.3	1	1	34	0	117	0	0	72	91	0	0
65	175.208	8.86429	45.4758	16.2844	21.6	1	1	64	1	106	0	0	77.5	100.4	0	0
66	137.659	19.5079	83.2561	12.7156	20.3	1	1	72	0	62	0	0	340.2	11.2	1	0
67	114.32	10.9468	72.6246	18.475	26	1	1	54	0	100	0	0	95.6	96.2	1	0
68	291.776	12.6169	109.251	20.1375	32.6	1	1	50	0	115	0	0	79.2	101.8	0	0
69	122.461	10.4235	171.495	18.4806	16.6	2	1	56	1	82	0	1	15.1	96.9	0	0
70	120.833	10.271	244.515	17.5594	19.8	2	1	58	0	67	0	0	39.4	102.7	0	0
71	79.3047	9.66796	271.117	23.425	18.8	2	1	61	0	89	0	0	63.5	32	1	0
72	122.461	9.13314	58.901	20.2812	21.2	1	1	43	0	78	0	0	50.1	93.9	0	0
73	115.948	11.3974	117.192	19.2031	18.8	1	1	65	0	98	0	1	12.6	102.4	0	0
74	125.175	12.2037	101.135	17.5969	25.8	1	1	66	0	100	0	0	175.9	73.1	0	0
75	170.767	12.3849	56.0986	14.1625	32.4	1	1	54	0	93	0	0	149.7	90.3	0	0
76	217.444	9.54765	89.8347	20.7594	36.4	1	1	59	0	121	0	0	42.2	75.6	1	0
77	83.0137	9.07396	167.964	20.775	20.3	2	1	34	1	63	0	1	28.3	97.7	0	0
78	124.09	10.3977	335.348	20.0063	28.8	2	1	41	1	70	0	0	158.6	90.4	0	0
79	781.361	14.1009	118.139	10.6656	11.8	3	2	67	0	74	0	0	71.2	83.4	0	1
80	133.317	13.8638	134.261	20.6531	24.4	2	1	53	0	73	0	1	9.9	100.1	0	0
81	111.626	19.439	73.4352	17.9781	23.1	1	1	66	1	43	0	0	236.3	75.2	0	1
82	105.093	7.76534	108.999	14.0406	22	1	1	54	0	85	1	1	42.1	54.5	1	0
83	247.839	9.97452	106.481	18.1562	19.7	1	1	77	0	96	0	0	107.2	40.4	0	1
84	128.432	9.46465	216.222	15.8313	24.2	2	1	72	0	128	0	0	25.3	98.7	0	0
85	78.245	10.3302	67.0057	20.5719	17.7	1	1	55	1	76	0	0	189.5	98.5	0	0
86	97.3197	17.255	98.9351	15.9563	15.1	1	1	52	1	49	1	1	16.1	97.9	0	0
87	85.1331	19.8401	88.0398	20.9969	25.3	1	1	48	0	117	1	0	39.1	29.8	1	0
88	119.748	16.5657	87.6408	20.6031	27	1	1	24	0	115	0	0	88.4	96.9	0	0
89	203.291	10.5917	431.876	20.5156	17.1	2	1	62	1	87	0	0	232	39.2	1	0
90	111.063	15.1979	236.36	14.6	19.6	2	1	58	0	94	0	1	23.5	93.8	1	0
91	102.922	8.33819	39.3163	19.3125	21.2	1	1	53	0	93	0	0	85.3	49.8	1	0
92	3060.26	11.4491	108.908	16.1969	8.8	3	3	64	1		0	0	146.5	44.3	0	1
93	124.632	15.3011	159.682	17.5719	25.1	2	1	50	0	73	0	0	29.8	69.3	0	0
94	94.6705	11.0618	13.1217	13.9563	19.9	1	1	73	1	95	0	0	171.2	92.8	0	0
95	116.491	10.354	466.238	14.6687	19.9	2	1	22	0	45	1	1	14.1	92	0	0
96	116.491	13.6859	48.6331	15.0625	20.7	1	1	63	0	105	1	0	142.6	91.5	0	0
97	109.435	16.2234	66.3818	18.7688	18.6	1	1	43	0	106	0	0	0	91.4	0	0
98	102.088	11.2242	158.364	22.2688	25.4	2	1	42	0	72	0	1	26.6	71.4	1	0
99	114.32	6.604	88.5809	19.7375	32.4	1	1	18	0	126	0	0	55	89	0	0
100	327.276	5.96842	80.8398	12.5969	13.6	1	2	52	1	77	1	1	201.4	66	0	1
101	131.688	8.93106	72.6246	18.2781	30.5	1	1	65	0	91	0	1	15.9	77.3	0	0
102	87.2525	9.79009	68.9917	19.3188	17.3	1	1	50	0	56	0	1	23.7	59.5	1	0
103	80.8943	11.1851	101.748	15.1156	15.1	1	1	45	1	61	0	0	7.9	88.1	0	0
104	110.521	11.2236	175.975	23.1125	33.1	2	1	33	0	92	0	1	11.1	87.9	0	0
105	100.751	15.7728	100.192	20.9	25.2	1	1	50	0	111	0	0	146.3	87.8	0	0
106	119.044	14.2538	65.2225	17.55	28	1	1	64	0	73	0	0	33.2	7.1	1	0
107	117.034	10.437	42.7305	15.525	9.7	1	1	58	0	80	0	1	453.7	86.3	0	0
108	111.063	5.05555	183.347	17.4844	18	2	1	64	0	93	0	0	37	85	0	0
109	86.1928	9.73353	74.3937	21.5594	31.9	1	1	37	0	95	0	0	123.9	83.1	0	0
110	1448.98	13.1983	52.6311	18.255	16.5	3	3	31	1	68	0	1	37.5	35.1	0	1
111	112.686	11.2263	63.663	20.6125	24.1	1	1	50	0	117	0	0	77.5	83.5	0	0
112	134.945	4.15229	88.2675	19.9344	36.4	1	1	43	0	94	0	0	125.9	79.1	0	0
113	121.693	9.198	35.6274	15.6188	18	1	1	66	1	76	0	0	88.2	78.8	0	0
114	122.753	9.00204	371.205	13.9344	17.6	2	1	62	0	86	0	1	3	73	0	0
115	1977.62	9.93895	132.361	16.7469	15.5	3	3	56	0		0	1	6.7	72.3	0	0
116	228.194	9.24865	102.426	12.8344	20.1	1	1	65	0	66	1	0	68.2	71.9	0	0
117	130.171	8.69732	109.594	18.3906	19.1	1	1	51	0	79	0	1	10.2	70.3	0	0
118	105.636	8.41053	113.409	21.3844	26.9	1	1	28	0	73	0	0	51.9	30.4	1	0
119	100.208	11.267	41.4888	20.1812	25.4	1	1	40	0	108	0	1	16.6	67.4	0	0
120	144.715	11.1128	597.85	16.3219	16	2	1	66	0	61	0	1	11.8	66.3	0	0
121	117.577	12.3579	173.095	15.2594	18.7	2	1	41	0	96	0	1	59.4	65.6	0	0
122	110.036	7.14246	113.384	17.6625	18.3	1	1	48	1	71	0	0	76.6	63.4	0	0
123	108.892	26.2193	185.593	20.5125	17.3	2	1	43	0	99	0	0	5.9	63.1	0	0
124	148.514	12.3333	137.113	18.6375	30.7	2	1	53	0	97	0	1	18.7	61.5	0	0
125	168.596	10.5009	282.633	14.1188	27.1	2	1	61	0	76	0	1	9.6	57.4	0	0

## Sheet: Key
Variable	Description
ID	ID Number
NTproBNP	N-terminal Prohormone Brain Natriuretic Peptide
Gal3	Galectin-3
Periostin	Periostin
GLS_avg	Left Ventricular Global Longitudinal Strain
GLRSFW	Right Ventricular Free Wall Longitudinal Strain
Cluster	Cluster
NTproBNPcat	N-terminal Prohormone Brain Natriuretic Peptide Risk Category
Age	Age
PH	Pulmonary Hypertension
FVC	Forced Vital Capacity, % predicted
Sex	Male Sex
Diffuse	Diffuse Systemic Sclerosis
DisDurTime	Systemic Sclerosis Disease Duration
Time	Time in Months to All-cause Mortality
Lost	Lost to Follow-up
Mortcen	All-cause Mortality/Censored Data
